# Supplementary material for: Synthesis of Celecoxib-Eutectic Mixture Particles via Supercritical CO2 Process and Celecoxib Immediate Release Tablet Formulation by Quality by Design Approach
Source: Pharmaceutics. 2022 Jul 26;14(8):1549. doi: 10.3390/pharmaceutics14081549 (PMC9331714; doi:10.3390/pharmaceutics14081549)
Supplement: Supplementary file 1 [file pharmaceutics-14-01549-s001.zip]

Archive with 1 entries (1 files):
- pharmaceutics-1771043-supplementary.pdf
